# Supplementary material for: Enrichment of Circulating Tumor Cells from Whole Blood Using a Microfluidic Device for Sequential Physical and Magnetophoretic Separations
Source: Micromachines (Basel). 2020 May 6;11(5):481. doi: 10.3390/mi11050481 (PMC7281227; doi:10.3390/mi11050481)
Supplement: Supplementary file 1 [file micromachines-11-00481-s001.zip]

Archive with 4 entries (4 files):
- Movie S1.mp4
- Movie S2.mp4
- Movie S3.mp4
- Movie S4.mp4
